# Supplementary material for: Aggregatibacter actinomycetemcomitans Cytolethal Distending Toxin-Induces Cell Cycle Arrest in a Glycogen Synthase Kinase (GSK)-3-Dependent Manner in Oral Keratinocytes
Source: Int J Mol Sci. 2022 Oct 5;23(19):11831. doi: 10.3390/ijms231911831 (PMC9570058; doi:10.3390/ijms231911831)
Supplement: Supplementary file 1 [file ijms-23-11831-s001.zip]

Archive with 1 entries (1 files):
- ijms-1939605-supplementary.TIF
